# Supplementary material for: In Vitro Evaluation of Biofilm Formation by Oral Microorganisms on Clear Aligner Materials: Influence of Mouthwash Exposure
Source: J Funct Biomater. 2025 Nov 13;16(11):424. doi: 10.3390/jfb16110424 (PMC12653573; doi:10.3390/jfb16110424)
Supplement: Supplementary file 1 [file jfb-16-00424-s001.zip]

Archive with 1 entries (1 files):
- jfb-3936888-supplementary.pdf
